# Supplementary material for: Effect of COVID-19 Vaccines on Reducing the Risk of Long COVID in the Real World: A Systematic Review and Meta-Analysis
Source: Int J Environ Res Public Health. 2022 Sep 29;19(19):12422. doi: 10.3390/ijerph191912422 (PMC9566528; doi:10.3390/ijerph191912422)
Supplement: Supplementary file 1 [file ijerph-19-12422-s001.zip]

Archive with 1 entries (1 files):
- ijerph-1928937-supplementary.pdf
